# Supplementary material for: The Potential of Surveillance Data for Dengue Risk Mapping: An Evaluation of Different Approaches in Cuba
Source: Trop Med Infect Dis. 2023 Apr 18;8(4):230. doi: 10.3390/tropicalmed8040230 (PMC10143650; doi:10.3390/tropicalmed8040230)
Supplement: Supplementary file 1 [file tropicalmed-08-00230-s001.zip]

Archive with 1 entries (1 files):
- tropicalmed-2248066-supplementary.pdf
